# Supplementary material for: Genetic Diversity and Synergistic Modulation of Salinity Tolerance Genes in Aegilops tauschii Coss
Source: Plants (Basel). 2021 Jul 7;10(7):1393. doi: 10.3390/plants10071393 (PMC8309352; doi:10.3390/plants10071393)
Supplement: Supplementary file 1 [file plants-10-01393-s001.zip]

Archive with 1 entries (1 files):
- plants-1239616-supplementary.pdf
